# Supplementary material for: Genotypic characterization and antimicrobial susceptibility of human Campylobacter jejuni isolates in Southern Spain
Source: Microbiol Spectr. 2024 Aug 20;12(10):e01028-24. doi: 10.1128/spectrum.01028-24 (PMC11449230; doi:10.1128/spectrum.01028-24)
Supplement: Table S6 — Virulence factors detected in the 114 C. jejuni isolates. [file spectrum.01028-24-s0002.csv]

Table S6. Virulence factors detected in the 114 C. jejuni isolates;;;
Genome_accession;biosample_accession;sample_name;VFDB
JBBFGA000000000;SAMN40466906;cjeju20_3;"Cj1416c; Cj1417c; Cj1419c; Cj1420c; cadF; cdtA; cdtB; cdtC; cheA; cheV; cheW; cheY; ciaB; ciaC; cysC; eptC; flaC; flaD; flaG; flgA; flgB; flgC; flgD; flgE; flgF; flgG; flgH; flgI; flgJ; flgK; flgM; flgP; flgQ; flgR; flgS; flhA; flhB; flhF; flhG; fliA; fliD; fliE; fliF; fliG; fliH; fliI; fliK; fliL; fliM; fliN; fliP; fliQ; fliR; fliS; fliW; fliY; gmhB; hldD;…
JBBFFZ000000000;SAMN40466907;cjeju20_4;"Cj1416c; Cj1417c; Cj1419c; Cj1420c; Cj1427c; cadF; cdtA; cdtB; cdtC; cheA; cheV; cheW; cheY; ciaB; ciaC; cysC; eptC; flaC; flaD; flaG; flgA; flgB; flgC; flgD; flgE; flgF; flgG; flgH; flgI; flgJ; flgK; flgM; flgP; flgQ; flgR; flgS; flhA; flhB; flhF; flhG; fliA; fliD; fliE; fliF; fliG; fliH; fliI; fliK; fliL; fliM; fliN; fliP; fliQ; fliR; fliS; fliW; fliY; gm…
JBBFFY000000000;SAMN40466908;cjeju20_42;"Cj1416c; Cj1417c; Cj1419c; Cj1420c; cadF; cdtA; cdtB; cdtC; cheA; cheV; cheW; cheY; ciaB; ciaC; cysC; eptC; flaC; flaD; flaG; flgA; flgB; flgC; flgD; flgE; flgF; flgG; flgH; flgI; flgJ; flgK; flgM; flgP; flgQ; flgR; flgS; flhA; flhB; flhF; flhG; fliA; fliD; fliE; fliF; fliG; fliH; fliI; fliK; fliL; fliM; fliN; fliP; fliQ; fliR; fliS; fliW; fliY; gmhB; hldD…
JBBFFX000000000;SAMN40466909;cjeju20_43;"Cj1135; Cj1136; Cj1137c; Cj1138; Cj1416c; Cj1417c; Cj1419c; Cj1420c; cadF; cdtA; cdtB; cdtC; cheA; cheV; cheW; cheY; ciaB; ciaC; cstIII; cysC; eptC; flaC; flaD; flaG; flgA; flgB; flgC; flgD; flgE; flgF; flgG; flgH; flgI; flgJ; flgK; flgM; flgP; flgQ; flgR; flgS; flhA; flhB; flhF; flhG; fliA; fliD; fliE; fliF; fliG; fliH; fliI; fliK; fliL; fliM; fliN; fliP;…
JBBFFW000000000;SAMN40466910;cjeju20_50;"Cj1416c; Cj1417c; Cj1419c; Cj1420c; Cj1427c; cadF; cdtA; cdtB; cdtC; cheA; cheV; cheW; cheY; ciaB; ciaC; cysC; eptC; flaC; flaD; flaG; flgA; flgB; flgC; flgD; flgE; flgF; flgG; flgH; flgI; flgJ; flgK; flgM; flgP; flgQ; flgR; flgS; flhA; flhB; flhF; flhG; fliA; fliD; fliE; fliF; fliG; fliH; fliI; fliK; fliL; fliM; fliN; fliP; fliQ; fliR; fliS; fliW; fliY; g…
JBBFFV000000000;SAMN40466911;cjeju20_51;"Cj1416c; Cj1417c; Cj1419c; Cj1420c; cadF; cdtA; cdtB; cdtC; cheA; cheV; cheW; cheY; ciaB; ciaC; cysC; eptC; flaC; flaD; flaG; flgA; flgB; flgC; flgD; flgE; flgF; flgG; flgH; flgI; flgJ; flgK; flgM; flgP; flgQ; flgR; flgS; flhA; flhB; flhF; flhG; fliA; fliD; fliE; fliF; fliG; fliH; fliI; fliK; fliL; fliM; fliN; fliP; fliQ; fliR; fliS; fliW; fliY; gmhB; hldD…
JBBFFU000000000;SAMN40466912;cjeju20_53;"cadF; cdtA; cdtB; cdtC; cheA; cheV; cheW; cheY; ciaB; ciaC; eptC; flaC; flaD; flaG; flgA; flgB; flgC; flgD; flgE; flgF; flgG; flgH; flgI; flgJ; flgK; flgM; flgP; flgQ; flgR; flgS; flhA; flhB; flhF; flhG; fliA; fliD; fliE; fliF; fliG; fliH; fliI; fliK; fliL; fliM; fliN; fliP; fliQ; fliR; fliS; fliW; fliY; gmhB; hldD; htrB; jlpA; kpsC; kpsD; kpsE; kpsS; motA…
JBBFFR000000000;SAMN40466915;cjeju20_57;"Cj1135; Cj1136; Cj1137c; Cj1138; Cj1416c; Cj1417c; Cj1419c; Cj1420c; cadF; cdtA; cdtB; cdtC; cheA; cheV; cheW; cheY; ciaB; ciaC; cstIII; cysC; eptC; flaC; flaD; flaG; flgA; flgB; flgC; flgD; flgE; flgF; flgG; flgH; flgI; flgJ; flgK; flgM; flgP; flgQ; flgR; flgS; flhA; flhB; flhF; flhG; fliA; fliD; fliE; fliF; fliG; fliH; fliI; fliK; fliL; fliM; fliN; fliP;…
JBBFFQ000000000;SAMN40466916;cjeju20_59;"Cj1416c; Cj1417c; Cj1419c; Cj1420c; cadF; cdtA; cdtB; cdtC; cheA; cheV; cheW; cheY; ciaB; ciaC; cysC; eptC; flaC; flaD; flaG; flgA; flgB; flgC; flgD; flgE; flgF; flgG; flgH; flgI; flgJ; flgK; flgM; flgP; flgQ; flgR; flgS; flhA; flhB; flhF; flhG; fliA; fliD; fliE; fliF; fliG; fliH; fliI; fliK; fliL; fliM; fliN; fliP; fliQ; fliR; fliS; fliW; fliY; gmhB; hldD…
JBBFFP000000000;SAMN40466917;cjeju20_60;"Cj1416c; Cj1417c; Cj1419c; Cj1420c; Cj1427c; cadF; cdtA; cdtB; cdtC; cheA; cheV; cheW; cheY; ciaB; ciaC; cysC; eptC; flaC; flaD; flaG; flgA; flgB; flgC; flgD; flgE; flgF; flgG; flgH; flgI; flgJ; flgK; flgM; flgP; flgQ; flgR; flgS; flhA; flhB; flhF; flhG; fliA; fliD; fliE; fliF; fliG; fliH; fliI; fliK; fliL; fliM; fliN; fliP; fliQ; fliR; fliS; fliW; fliY; g…
JBBFFO000000000;SAMN40466918;cjeju20_61;"Cj1416c; Cj1417c; Cj1419c; Cj1420c; cadF; cdtA; cdtB; cdtC; cheA; cheV; cheW; cheY; ciaB; ciaC; cysC; eptC; flaC; flaD; flaG; flgA; flgB; flgC; flgD; flgE; flgF; flgG; flgH; flgI; flgJ; flgK; flgM; flgP; flgQ; flgR; flgS; flhA; flhB; flhF; flhG; fliA; fliD; fliE; fliF; fliG; fliH; fliI; fliK; fliL; fliM; fliN; fliP; fliQ; fliR; fliS; fliW; fliY; gmhB; hldD…
JBBFFN000000000;SAMN40466919;cjeju20_62;"Cj1416c; Cj1417c; Cj1419c; Cj1420c; cadF; cdtA; cdtB; cdtC; cheA; cheV; cheW; cheY; ciaB; ciaC; cysC; eptC; flaC; flaD; flaG; flgA; flgB; flgC; flgD; flgE; flgF; flgG; flgH; flgI; flgJ; flgK; flgM; flgP; flgQ; flgR; flgS; flhA; flhB; flhF; flhG; fliA; fliD; fliE; fliF; fliG; fliH; fliI; fliK; fliL; fliM; fliN; fliP; fliQ; fliR; fliS; fliW; fliY; gmhB; hldD…
JBBFFM000000000;SAMN40466920;cjeju20_8;"Cj1135; Cj1136; Cj1137c; Cj1138; Cj1416c; Cj1417c; Cj1419c; Cj1420c; cadF; cdtA; cdtB; cdtC; cheA; cheV; cheW; cheY; ciaB; ciaC; cstIII; cysC; eptC; flaC; flaD; flaG; flgA; flgB; flgC; flgD; flgE; flgF; flgG; flgH; flgI; flgJ; flgK; flgM; flgP; flgQ; flgR; flgS; flhA; flhB; flhF; flhG; fliA; fliD; fliE; fliF; fliG; fliH; fliI; fliK; fliL; fliM; fliN; fliP; …
JBBFFL000000000;SAMN40466921;cjeju21_1;"Cj1416c; Cj1417c; Cj1419c; Cj1420c; cadF; cdtA; cdtB; cdtC; cheA; cheV; cheW; cheY; ciaB; ciaC; cysC; eptC; flaC; flaD; flaG; flgA; flgB; flgC; flgD; flgE; flgF; flgG; flgH; flgI; flgJ; flgK; flgM; flgP; flgQ; flgR; flgS; flhA; flhB; flhF; flhG; fliA; fliD; fliE; fliF; fliG; fliH; fliI; fliK; fliL; fliM; fliN; fliP; fliQ; fliR; fliS; fliW; fliY; gmhB; hldD;…
JBBFFK000000000;SAMN40466922;cjeju21_13;"Cj1135; Cj1138; Cj1416c; Cj1417c; Cj1419c; Cj1420c; cadF; cdtA; cdtB; cdtC; cheA; cheV; cheW; cheY; ciaB; ciaC; cstIII; cysC; eptC; flaC; flaD; flaG; flgA; flgB; flgC; flgD; flgE; flgF; flgG; flgH; flgI; flgJ; flgK; flgM; flgP; flgQ; flgR; flgS; flhA; flhB; flhF; flhG; fliA; fliD; fliE; fliF; fliG; fliH; fliI; fliK; fliL; fliM; fliN; fliP; fliQ; fliR; fliS…
JBBFFJ000000000;SAMN40466923;cjeju21_14;"Cj1416c; Cj1417c; Cj1419c; Cj1420c; Cj1427c; cadF; cdtA; cdtB; cdtC; cheA; cheV; cheW; cheY; ciaB; ciaC; cysC; eptC; flaC; flaD; flaG; flgA; flgB; flgC; flgD; flgE; flgF; flgG; flgH; flgI; flgJ; flgK; flgM; flgP; flgQ; flgR; flgS; flhA; flhB; flhF; flhG; fliA; fliD; fliE; fliF; fliG; fliH; fliI; fliK; fliL; fliM; fliN; fliP; fliQ; fliR; fliS; fliW; fliY; g…
JBBFFI000000000;SAMN40466924;cjeju21_15;"Cj1416c; Cj1417c; Cj1419c; Cj1420c; cadF; cdtA; cdtB; cdtC; cheA; cheV; cheW; cheY; ciaB; ciaC; cysC; eptC; flaC; flaD; flaG; flgA; flgB; flgC; flgD; flgE; flgF; flgG; flgH; flgI; flgJ; flgK; flgM; flgP; flgQ; flgR; flgS; flhA; flhB; flhF; flhG; fliA; fliD; fliE; fliF; fliG; fliH; fliI; fliK; fliL; fliM; fliN; fliP; fliQ; fliR; fliS; fliW; fliY; gmhB; hldD…
JBBFFH000000000;SAMN40466925;cjeju21_16;"Cj1416c; Cj1417c; Cj1419c; Cj1420c; cadF; cdtA; cdtB; cdtC; cheA; cheV; cheW; cheY; ciaB; ciaC; cysC; eptC; flaC; flaD; flaG; flgA; flgB; flgC; flgD; flgE; flgF; flgG; flgH; flgI; flgJ; flgK; flgM; flgP; flgQ; flgR; flgS; flhA; flhB; flhF; flhG; fliA; fliD; fliE; fliF; fliG; fliH; fliI; fliK; fliL; fliM; fliN; fliP; fliQ; fliR; fliS; fliW; fliY; gmhB; hldD…
JBBFFG000000000;SAMN40466926;cjeju21_17;"Cj1416c; Cj1417c; Cj1419c; Cj1420c; cadF; cdtA; cdtB; cdtC; cheA; cheV; cheW; cheY; ciaB; ciaC; cysC; eptC; flaC; flaD; flaG; flgA; flgB; flgC; flgD; flgE; flgF; flgG; flgH; flgI; flgJ; flgK; flgM; flgP; flgQ; flgR; flgS; flhA; flhB; flhF; flhG; fliA; fliD; fliE; fliF; fliG; fliH; fliI; fliK; fliL; fliM; fliN; fliP; fliQ; fliR; fliS; fliW; fliY; gmhB; hldD…
JBBFFF000000000;SAMN40466927;cjeju21_18;"Cj1416c; Cj1417c; Cj1419c; Cj1420c; cadF; cdtA; cdtB; cdtC; cheA; cheV; cheW; cheY; ciaB; ciaC; cysC; eptC; flaC; flaD; flaG; flgA; flgB; flgC; flgD; flgE; flgF; flgG; flgH; flgI; flgJ; flgK; flgM; flgP; flgQ; flgR; flgS; flhA; flhB; flhF; flhG; fliA; fliD; fliE; fliF; fliG; fliH; fliI; fliK; fliL; fliM; fliN; fliP; fliQ; fliR; fliS; fliW; fliY; gmhB; hddA…
JBBFFE000000000;SAMN40466928;cjeju21_19;"Cj1416c; Cj1417c; Cj1419c; Cj1420c; cadF; cdtA; cdtB; cdtC; cheA; cheV; cheW; cheY; ciaB; ciaC; cysC; eptC; flaC; flaD; flaG; flgA; flgB; flgC; flgD; flgE; flgF; flgG; flgH; flgI; flgJ; flgK; flgM; flgP; flgQ; flgR; flgS; flhA; flhB; flhF; flhG; fliA; fliD; fliE; fliF; fliG; fliH; fliI; fliK; fliL; fliM; fliN; fliP; fliQ; fliR; fliS; fliW; fliY; gmhB; hldD…
JBBFFD000000000;SAMN40466929;cjeju21_2;"Cj1135; Cj1136; Cj1137c; Cj1138; Cj1416c; Cj1417c; Cj1419c; Cj1420c; cadF; cdtA; cdtB; cdtC; cheA; cheV; cheW; cheY; ciaB; ciaC; cstIII; cysC; eptC; flaC; flaD; flaG; flgA; flgB; flgC; flgD; flgE; flgF; flgG; flgH; flgI; flgJ; flgK; flgM; flgP; flgQ; flgR; flgS; flhA; flhB; flhF; flhG; fliA; fliD; fliE; fliF; fliG; fliH; fliI; fliK; fliL; fliM; fliN; fliP; …
JBBFFC000000000;SAMN40466930;cjeju21_21;"cadF; cdtA; cdtB; cdtC; cheA; cheV; cheW; cheY; ciaB; ciaC; eptC; flaC; flaD; flaG; flgA; flgB; flgC; flgD; flgE; flgF; flgG; flgH; flgI; flgJ; flgK; flgM; flgP; flgQ; flgR; flgS; flhA; flhB; flhF; flhG; fliA; fliD; fliE; fliF; fliG; fliH; fliI; fliK; fliL; fliM; fliN; fliP; fliQ; fliR; fliW; fliY; gmhB; hldD; htrB; jlpA; kpsD; kpsE; kpsS; motA; motB; pebA…
JBBFFC000000000;SAMN40466931;cjeju21_22;"Cj1416c; Cj1417c; Cj1419c; Cj1420c; cadF; cdtA; cdtB; cdtC; cheA; cheV; cheW; cheY; ciaB; ciaC; cysC; eptC; flaC; flaD; flaG; flgA; flgB; flgC; flgD; flgE; flgF; flgG; flgH; flgI; flgJ; flgK; flgM; flgP; flgQ; flgR; flgS; flhA; flhB; flhF; flhG; fliA; fliD; fliE; fliF; fliG; fliH; fliI; fliK; fliL; fliM; fliN; fliP; fliQ; fliR; fliS; fliW; fliY; gmhB; hldD…
JBBFFA000000000;SAMN40466932;cjeju21_23;"Cj1416c; Cj1417c; Cj1419c; Cj1420c; Cj1427c; cadF; cdtA; cdtB; cdtC; cheA; cheV; cheW; cheY; ciaB; ciaC; cysC; eptC; flaC; flaD; flaG; flgA; flgB; flgC; flgD; flgE; flgF; flgG; flgH; flgI; flgJ; flgK; flgM; flgP; flgQ; flgR; flgS; flhA; flhB; flhF; flhG; fliA; fliD; fliE; fliF; fliG; fliH; fliI; fliK; fliL; fliM; fliN; fliP; fliQ; fliR; fliS; fliW; fliY; g…
JBBFEZ000000000;SAMN40466933;cjeju21_24;"Cj1135; Cj1136; Cj1137c; Cj1138; Cj1416c; Cj1417c; Cj1419c; Cj1420c; cadF; cdtA; cdtB; cdtC; cheA; cheV; cheW; cheY; ciaB; ciaC; cstIII; cysC; eptC; flaC; flaD; flaG; flgA; flgB; flgC; flgD; flgE; flgF; flgG; flgH; flgI; flgJ; flgK; flgM; flgP; flgQ; flgR; flgS; flhA; flhB; flhF; flhG; fliA; fliD; fliE; fliF; fliG; fliH; fliI; fliK; fliL; fliM; fliN; fliP;…
JBBFEX000000000;SAMN40466934;cjeju21_25;"Cj1416c; Cj1417c; Cj1419c; Cj1420c; Cj1427c; cadF; cdtA; cdtB; cdtC; cheA; cheV; cheW; cheY; ciaB; ciaC; cysC; eptC; flaC; flaD; flaG; flgA; flgB; flgC; flgD; flgE; flgF; flgG; flgH; flgI; flgJ; flgK; flgM; flgP; flgQ; flgR; flgS; flhA; flhB; flhF; flhG; fliA; fliD; fliE; fliF; fliG; fliH; fliI; fliK; fliL; fliM; fliN; fliP; fliQ; fliR; fliS; fliW; fliY; g…
JBBFEX000000000;SAMN40466935;cjeju21_26;"Cj1135; Cj1136; Cj1137c; Cj1138; Cj1416c; Cj1417c; Cj1419c; Cj1420c; cadF; cdtA; cdtB; cdtC; cheA; cheV; cheW; cheY; ciaB; ciaC; cstIII; cysC; eptC; flaC; flaD; flaG; flgA; flgB; flgC; flgD; flgE; flgF; flgG; flgH; flgI; flgJ; flgK; flgM; flgP; flgQ; flgR; flgS; flhA; flhB; flhF; flhG; fliA; fliD; fliE; fliF; fliG; fliH; fliI; fliK; fliL; fliM; fliN; fliP;…
JBBFEW000000000;SAMN40466936;cjeju21_27;"Cj1416c; Cj1417c; Cj1419c; Cj1420c; cadF; cdtA; cdtB; cdtC; cheA; cheV; cheW; cheY; ciaB; ciaC; cysC; eptC; flaC; flaD; flaG; flgA; flgB; flgC; flgD; flgE; flgF; flgG; flgH; flgI; flgJ; flgK; flgM; flgP; flgQ; flgR; flgS; flhA; flhB; flhF; flhG; fliA; fliD; fliE; fliF; fliG; fliH; fliI; fliK; fliL; fliM; fliN; fliP; fliQ; fliR; fliS; fliW; fliY; gmhA; gmhB…
JBBFEV000000000;SAMN40466937;cjeju21_28;"Cj1416c; Cj1417c; Cj1419c; Cj1420c; cadF; cdtA; cdtB; cdtC; cheA; cheV; cheW; cheY; ciaB; ciaC; cysC; eptC; flaC; flaD; flaG; flgA; flgB; flgC; flgD; flgE; flgF; flgG; flgH; flgI; flgJ; flgK; flgM; flgP; flgQ; flgR; flgS; flhA; flhB; flhF; flhG; fliA; fliD; fliE; fliF; fliG; fliH; fliI; fliK; fliL; fliM; fliN; fliP; fliQ; fliR; fliS; fliW; fliY; gmhB; hldD…
JBBFEU000000000;SAMN40466938;cjeju21_29;"Cj1416c; Cj1417c; Cj1419c; Cj1420c; cadF; cdtA; cdtB; cdtC; cheA; cheV; cheW; cheY; ciaB; ciaC; cysC; eptC; flaC; flaD; flaG; flgA; flgB; flgC; flgD; flgE; flgF; flgG; flgH; flgI; flgJ; flgK; flgM; flgP; flgQ; flgR; flgS; flhA; flhB; flhF; flhG; fliA; fliD; fliE; fliF; fliG; fliH; fliI; fliK; fliL; fliM; fliN; fliP; fliQ; fliR; fliS; fliW; fliY; gmhB; hldD…
JBBFET000000000;SAMN40466939;cjeju21_31;"Cj1416c; Cj1417c; Cj1419c; Cj1420c; cadF; cdtA; cdtB; cdtC; cheA; cheV; cheW; cheY; ciaB; ciaC; cysC; flaC; flaD; flaG; flgA; flgB; flgC; flgD; flgE; flgF; flgG; flgH; flgI; flgJ; flgK; flgM; flgP; flgQ; flgR; flgS; flhA; flhB; flhF; flhG; fliA; fliD; fliE; fliF; fliG; fliH; fliK; fliL; fliM; fliN; fliP; fliQ; fliR; fliS; fliW; fliY; gmhB; hldD; htrB; jlpA…
JBBFES000000000;SAMN40466940;cjeju21_32;"Cj1416c; Cj1417c; Cj1419c; Cj1420c; Cj1427c; cadF; cdtA; cdtB; cdtC; cheA; cheV; cheW; cheY; ciaB; ciaC; cysC; eptC; flaC; flaD; flaG; flgA; flgB; flgC; flgD; flgE; flgF; flgG; flgH; flgI; flgJ; flgK; flgM; flgP; flgQ; flgR; flgS; flhA; flhB; flhF; flhG; fliA; fliD; fliE; fliF; fliG; fliH; fliI; fliK; fliL; fliM; fliN; fliP; fliQ; fliR; fliS; fliW; fliY; g…
JBBFER000000000;SAMN40466941;cjeju21_33;"cadF; cdtA; cdtB; cdtC; cheA; cheV; cheW; cheY; ciaB; ciaC; eptC; flaC; flaD; flaG; flgA; flgB; flgC; flgD; flgE; flgF; flgG; flgH; flgI; flgJ; flgK; flgM; flgP; flgQ; flgR; flgS; flhA; flhB; flhF; flhG; fliA; fliD; fliE; fliF; fliG; fliH; fliI; fliK; fliL; fliM; fliN; fliP; fliQ; fliR; fliS; fliW; fliY; gmhA; gmhB; hldD; htrB; jlpA; kpsD; kpsE; kpsS; motA…
JBBFEQ000000000;SAMN40466942;cjeju21_34;"Cj1416c; Cj1417c; Cj1419c; Cj1420c; cadF; cdtA; cdtB; cdtC; cheA; cheV; cheW; cheY; ciaB; ciaC; cysC; eptC; flaC; flaD; flaG; flgA; flgB; flgC; flgD; flgE; flgF; flgG; flgH; flgI; flgJ; flgK; flgM; flgP; flgQ; flgR; flgS; flhA; flhB; flhF; flhG; fliA; fliD; fliE; fliF; fliG; fliH; fliI; fliK; fliL; fliM; fliN; fliP; fliQ; fliR; fliS; fliW; fliY; gmhB; hddA…
JBBFEP000000000;SAMN40466943;cjeju21_35;"Cj1135; Cj1136; Cj1137c; Cj1138; Cj1416c; Cj1417c; Cj1419c; Cj1420c; cadF; cdtA; cdtB; cdtC; cheA; cheV; cheW; cheY; ciaB; ciaC; cstIII; cysC; eptC; flaC; flaD; flaG; flgA; flgB; flgC; flgD; flgE; flgF; flgG; flgH; flgI; flgJ; flgK; flgM; flgP; flgQ; flgR; flgS; flhA; flhB; flhF; flhG; fliA; fliD; fliE; fliF; fliG; fliH; fliI; fliK; fliL; fliM; fliN; fliP;…
JBBFEO000000000;SAMN40466944;cjeju21_36;"Cj1416c; Cj1417c; Cj1419c; Cj1420c; cadF; cdtA; cdtB; cdtC; cheA; cheV; cheW; cheY; ciaB; ciaC; cysC; eptC; flaC; flaD; flaG; flgA; flgB; flgC; flgD; flgE; flgF; flgG; flgH; flgI; flgJ; flgK; flgM; flgP; flgQ; flgR; flgS; flhA; flhB; flhF; flhG; fliA; fliD; fliE; fliF; fliG; fliH; fliI; fliK; fliL; fliM; fliN; fliP; fliQ; fliR; fliS; fliW; fliY; gmhB; hldD…
JBBFEN000000000;SAMN40466945;cjeju21_37;"Cj1416c; Cj1417c; Cj1419c; Cj1420c; cadF; cdtA; cdtB; cdtC; cheA; cheV; cheW; cheY; ciaB; ciaC; flaG; flgA; flgB; flgC; flgI; flgJ; flgK; flgM; flgP; flgQ; flgR; flgS; flhA; flhB; flhF; flhG; fliA; fliE; fliF; fliG; fliH; fliI; fliL; fliM; fliN; fliQ; fliR; fliW; fliY; gmhB; hldD; htrB; jlpA; kpsC; kpsD; kpsE; kpsS; motB; pebA; pflA; pseB; pseC; pseF; rpoN…
JBBFEM000000000;SAMN40466946;cjeju21_8;"Cj1135; Cj1416c; Cj1417c; Cj1419c; Cj1420c; cadF; cdtA; cdtB; cdtC; cheA; cheV; cheW; cheY; ciaB; ciaC; cstIII; cysC; eptC; flaC; flaD; flaG; flgA; flgB; flgC; flgD; flgE; flgF; flgG; flgH; flgI; flgJ; flgK; flgM; flgP; flgQ; flgR; flgS; flhA; flhB; flhF; flhG; fliA; fliD; fliE; fliF; fliG; fliH; fliI; fliK; fliL; fliM; fliN; fliP; fliQ; fliR; fliS; fliW; f…
JBBFEL000000000;SAMN40466947;cjeju22_10;"Cj1416c; Cj1417c; Cj1419c; Cj1420c; Cj1427c; cadF; cdtA; cdtB; cdtC; cheA; cheV; cheW; cheY; ciaB; ciaC; cysC; eptC; flaC; flaD; flaG; flgA; flgB; flgC; flgD; flgE; flgF; flgG; flgH; flgI; flgJ; flgK; flgM; flgP; flgQ; flgR; flgS; flhA; flhB; flhF; flhG; fliA; fliD; fliE; fliF; fliG; fliH; fliI; fliK; fliL; fliM; fliN; fliP; fliQ; fliR; fliS; fliW; fliY; g…
JBBFEK000000000;SAMN40466948;cjeju22_100;"Cj1416c; Cj1417c; Cj1419c; Cj1420c; cadF; cdtA; cdtB; cdtC; cheA; cheV; cheW; cheY; ciaB; ciaC; eptC; flaC; flaG; flgA; flgB; flgC; flgD; flgE; flgF; flgG; flgH; flgI; flgJ; flgK; flgM; flgP; flgQ; flgR; flgS; flhA; flhB; flhF; flhG; fliA; fliD; fliE; fliF; fliG; fliH; fliI; fliK; fliL; fliM; fliN; fliP; fliQ; fliR; fliS; fliW; fliY; gmhB; hldD; htrB; jlp…
JBBFEJ000000000;SAMN40466949;cjeju22_101;"Cj1416c; Cj1417c; Cj1419c; Cj1420c; Cj1427c; cadF; cdtA; cdtB; cdtC; cheA; cheV; cheW; cheY; ciaB; ciaC; cysC; eptC; flaC; flaD; flaG; flgA; flgB; flgC; flgD; flgE; flgF; flgG; flgH; flgI; flgJ; flgK; flgM; flgP; flgQ; flgR; flgS; flhA; flhB; flhF; flhG; fliA; fliD; fliE; fliF; fliG; fliH; fliI; fliK; fliL; fliM; fliN; fliP; fliQ; fliR; fliS; fliW; fliY; …
JBBFEI000000000;SAMN40466950;cjeju22_103;"Cj1416c; Cj1417c; Cj1419c; Cj1420c; Cj1427c; cadF; cdtA; cdtB; cdtC; cheA; cheV; cheW; cheY; ciaB; ciaC; cysC; eptC; flaA; flaC; flaD; flaG; flgA; flgB; flgC; flgD; flgE; flgF; flgG; flgH; flgI; flgJ; flgK; flgM; flgP; flgQ; flgR; flgS; flhA; flhB; flhF; flhG; fliA; fliD; fliE; fliF; fliG; fliH; fliI; fliK; fliL; fliM; fliN; fliP; fliQ; fliR; fliS; fliW; …
JBBFEH000000000;SAMN40466951;cjeju22_106;"Cj1416c; Cj1417c; Cj1419c; Cj1420c; Cj1421c; Cj1422c; Cj1426c; Cj1427c; Cj1432c; Cj1434c; Cj1435c; Cj1436c; Cj1437c; Cj1440c; cadF; cdtA; cdtB; cdtC; cheA; cheV; cheW; cheY; ciaB; ciaC; cysC; eptC; fcl; flaC; flaD; flaG; flgA; flgB; flgC; flgD; flgE; flgF; flgG; flgH; flgI; flgJ; flgK; flgM; flgP; flgQ; flgR; flgS; flhA; flhB; flhF; flhG; fliA; fliD; fliE…
JBBFEG000000000;SAMN40466952;cjeju22_108;"Cj1416c; Cj1417c; Cj1419c; Cj1420c; cadF; cdtA; cdtB; cdtC; cheA; cheV; cheW; cheY; ciaB; ciaC; cysC; eptC; flaC; flaD; flaG; flgA; flgB; flgC; flgD; flgE; flgF; flgG; flgH; flgI; flgJ; flgK; flgM; flgP; flgQ; flgR; flgS; flhA; flhB; flhF; flhG; fliA; fliD; fliE; fliF; fliG; fliH; fliI; fliK; fliL; fliM; fliN; fliP; fliQ; fliR; fliS; fliW; fliY; gmhB; hdd…
JBBFEF000000000;SAMN40466953;cjeju22_109;"Cj1135; Cj1136; Cj1137c; Cj1138; Cj1416c; Cj1417c; Cj1419c; Cj1420c; Cj1426c; Cj1427c; Cj1432c; Cj1435c; Cj1436c; Cj1437c; Cj1438c; Cj1440c; cadF; cdtA; cdtB; cdtC; cheA; cheV; cheW; cheY; ciaB; ciaC; cstIII; cysC; eptC; fcl; flaC; flaD; flaG; flgA; flgB; flgC; flgD; flgE; flgF; flgG; flgH; flgI; flgJ; flgK; flgM; flgP; flgQ; flgR; flgS; flhA; flhB; flhF;…
JBBFEE000000000;SAMN40466954;cjeju22_11;"Cj1135; Cj1136; Cj1137c; Cj1138; Cj1416c; Cj1417c; Cj1419c; Cj1420c; cadF; cdtA; cdtB; cdtC; cheA; cheV; cheW; cheY; ciaB; ciaC; cstIII; cysC; eptC; flaC; flaD; flaG; flgA; flgB; flgC; flgD; flgE; flgF; flgG; flgH; flgI; flgJ; flgK; flgM; flgP; flgQ; flgR; flgS; flhA; flhB; flhF; flhG; fliA; fliD; fliE; fliF; fliG; fliH; fliI; fliK; fliL; fliM; fliN; fliP;…
JBBFED000000000;SAMN40466955;cjeju22_110;"Cj1135; Cj1137c; Cj1138; Cj1416c; Cj1417c; Cj1419c; Cj1420c; cadF; cdtA; cdtB; cdtC; cheA; cheV; cheW; cheY; ciaB; ciaC; cstIII; cysC; eptC; flaC; flaD; flaG; flgA; flgB; flgC; flgD; flgE; flgF; flgG; flgH; flgI; flgJ; flgK; flgM; flgP; flgQ; flgR; flgS; flhA; flhB; flhF; flhG; fliA; fliD; fliE; fliF; fliG; fliH; fliI; fliK; fliL; fliM; fliN; fliP; fliQ; …
JBBFEC000000000;SAMN40466956;cjeju22_111;"Cj1416c; Cj1417c; Cj1419c; Cj1420c; cadF; cdtA; cdtB; cdtC; cheA; cheV; cheW; cheY; ciaB; ciaC; cysC; eptC; flaC; flaD; flaG; flgA; flgB; flgC; flgD; flgE; flgF; flgG; flgH; flgI; flgJ; flgK; flgM; flgP; flgQ; flgR; flgS; flhA; flhB; flhF; flhG; fliA; fliD; fliE; fliF; fliG; fliH; fliI; fliK; fliL; fliM; fliN; fliP; fliQ; fliR; fliS; fliW; fliY; gmhB; hld…
JBBFEB000000000;SAMN40466957;cjeju22_112;"Cj1416c; Cj1417c; Cj1419c; Cj1420c; Cj1427c; cadF; cdtA; cdtB; cdtC; cheA; cheV; cheW; cheY; ciaB; ciaC; cysC; eptC; flaC; flaD; flaG; flgA; flgB; flgC; flgD; flgE; flgF; flgG; flgH; flgI; flgJ; flgK; flgM; flgP; flgQ; flgR; flgS; flhA; flhB; flhF; flhG; fliA; fliD; fliE; fliF; fliG; fliH; fliI; fliK; fliL; fliM; fliN; fliP; fliQ; fliR; fliS; fliW; fliY; …
JBBFEA000000000;SAMN40466958;cjeju22_114;"cadF; cdtA; cdtB; cdtC; cheA; cheV; cheW; cheY; ciaB; ciaC; eptC; flaC; flaD; flaG; flgA; flgB; flgC; flgD; flgE; flgF; flgG; flgH; flgI; flgJ; flgK; flgM; flgP; flgQ; flgR; flgS; flhA; flhB; flhF; flhG; fliA; fliD; fliE; fliF; fliG; fliH; fliI; fliK; fliL; fliM; fliN; fliP; fliQ; fliR; fliS; fliW; fliY; gmhB; hldD; htrB; jlpA; kpsC; kpsD; kpsE; kpsS; mot…
JBBFDZ000000000;SAMN40466959;cjeju22_115;"Cj1416c; Cj1417c; Cj1419c; Cj1420c; cadF; cdtA; cdtB; cdtC; cheA; cheV; cheW; cheY; ciaB; ciaC; cysC; eptC; flaC; flaD; flaG; flgA; flgB; flgC; flgD; flgE; flgF; flgG; flgH; flgI; flgJ; flgK; flgM; flgP; flgQ; flgR; flgS; flhA; flhB; flhF; flhG; fliA; fliD; fliE; fliF; fliG; fliH; fliI; fliK; fliL; fliM; fliN; fliP; fliQ; fliR; fliS; fliW; fliY; gmhB; hdd…
JBBFDY000000000;SAMN40466960;cjeju22_116;"Cj1416c; Cj1417c; Cj1419c; Cj1420c; Cj1421c; Cj1422c; Cj1426c; Cj1427c; Cj1432c; Cj1435c; Cj1436c; Cj1437c; Cj1438c; Cj1440c; cadF; cdtA; cdtB; cdtC; cheA; cheV; cheW; cheY; ciaB; ciaC; cysC; eptC; fcl; flaC; flaD; flaG; flgA; flgB; flgC; flgD; flgE; flgF; flgG; flgH; flgI; flgJ; flgK; flgM; flgP; flgQ; flgR; flgS; flhA; flhB; flhF; flhG; fliA; fliD; fliE…
JBBFDX000000000;SAMN40466961;cjeju22_12;"Cj1416c; Cj1417c; Cj1419c; Cj1420c; cadF; cdtA; cdtB; cdtC; cheA; cheV; cheW; cheY; ciaB; ciaC; cysC; eptC; flaC; flaD; flaG; flgA; flgB; flgC; flgD; flgE; flgF; flgG; flgH; flgI; flgJ; flgK; flgM; flgP; flgQ; flgR; flgS; flhA; flhB; flhF; flhG; fliA; fliD; fliE; fliF; fliG; fliH; fliI; fliK; fliL; fliM; fliN; fliP; fliQ; fliR; fliS; fliW; fliY; gmhA; gmhB…
JBBFDW000000000;SAMN40466962;cjeju22_125;"Cj1416c; Cj1417c; Cj1419c; Cj1420c; cadF; cdtA; cdtB; cdtC; cheA; cheV; cheW; cheY; ciaB; ciaC; cysC; eptC; flaC; flaD; flaG; flgA; flgB; flgC; flgD; flgE; flgF; flgG; flgH; flgI; flgJ; flgK; flgM; flgP; flgQ; flgR; flgS; flhA; flhB; flhF; flhG; fliA; fliD; fliE; fliF; fliG; fliH; fliI; fliK; fliL; fliM; fliN; fliP; fliQ; fliR; fliS; fliW; fliY; gmhB; hld…
JBBFDV000000000;SAMN40466963;cjeju22_126;"Cj1416c; Cj1417c; Cj1419c; Cj1420c; cadF; cdtA; cdtB; cdtC; cheA; cheV; cheW; cheY; ciaB; ciaC; cysC; eptC; flaC; flaD; flaG; flgA; flgB; flgC; flgD; flgE; flgF; flgG; flgH; flgI; flgJ; flgK; flgM; flgP; flgQ; flgR; flgS; flhA; flhB; flhF; flhG; fliA; fliD; fliE; fliF; fliG; fliH; fliI; fliK; fliL; fliM; fliN; fliP; fliQ; fliR; fliS; fliW; fliY; gmhB; hdd…
JBBFDU000000000;SAMN40466965;cjeju22_16;"Cj1416c; Cj1417c; Cj1419c; Cj1420c; cadF; cdtA; cdtB; cdtC; cheA; cheV; cheW; cheY; ciaB; ciaC; cysC; eptC; flaC; flaD; flaG; flgA; flgB; flgC; flgD; flgE; flgF; flgG; flgH; flgI; flgJ; flgK; flgM; flgP; flgQ; flgR; flgS; flhA; flhB; flhF; flhG; fliA; fliD; fliE; fliF; fliG; fliH; fliI; fliK; fliL; fliM; fliN; fliP; fliQ; fliR; fliS; fliW; fliY; gmhB; hldD…
JBBFDT000000000;SAMN40466966;cjeju22_18;"cadF; cdtA; cdtB; cdtC; cheA; cheV; cheW; cheY; ciaB; ciaC; eptC; flaC; flaD; flaG; flgA; flgB; flgC; flgD; flgE; flgF; flgG; flgH; flgI; flgJ; flgK; flgM; flgP; flgQ; flgR; flgS; flhA; flhB; flhF; flhG; fliA; fliD; fliE; fliF; fliG; fliH; fliI; fliK; fliL; fliM; fliN; fliP; fliQ; fliR; fliS; fliW; fliY; gmhB; hldD; htrB; jlpA; kpsC; kpsD; kpsE; kpsS; motA…
JBBFDS000000000;SAMN40466967;cjeju22_19;"Cj1135; Cj1136; Cj1137c; Cj1138; Cj1416c; Cj1417c; Cj1419c; Cj1420c; Cj1421c; Cj1422c; Cj1426c; Cj1427c; Cj1432c; Cj1434c; Cj1435c; Cj1436c; Cj1437c; Cj1438c; Cj1440c; cadF; cdtA; cdtB; cdtC; cheA; cheV; cheW; cheY; ciaB; ciaC; cstIII; cysC; eptC; fcl; flaC; flaD; flaG; flgA; flgB; flgC; flgD; flgE; flgF; flgG; flgH; flgI; flgJ; flgK; flgM; flgP; flgQ; flg…
JBBFDR000000000;SAMN40466968;cjeju22_2;"Cj1135; Cj1136; Cj1137c; Cj1138; Cj1416c; Cj1417c; Cj1419c; Cj1420c; cadF; cdtA; cdtB; cdtC; cheA; cheV; cheW; cheY; ciaB; ciaC; cstIII; cysC; eptC; flaC; flaD; flaG; flgA; flgB; flgC; flgD; flgE; flgF; flgG; flgH; flgI; flgJ; flgK; flgM; flgP; flgQ; flgR; flgS; flhA; flhB; flhF; flhG; fliA; fliD; fliE; fliF; fliG; fliH; fliI; fliK; fliL; fliM; fliN; fliP; …
JBBFDQ000000000;SAMN40466969;cjeju22_20;"cadF; cdtA; cdtB; cdtC; cheA; cheV; cheW; cheY; ciaB; ciaC; eptC; flaC; flaD; flaG; flgA; flgB; flgC; flgD; flgE; flgF; flgG; flgH; flgI; flgJ; flgK; flgM; flgP; flgQ; flgR; flgS; flhA; flhB; flhF; flhG; fliA; fliD; fliE; fliF; fliG; fliH; fliI; fliK; fliL; fliM; fliN; fliP; fliQ; fliR; fliS; fliW; fliY; gmhB; hldD; htrB; jlpA; kpsC; kpsD; kpsE; kpsF; kpsS…
JBBFDP000000000;SAMN40466970;cjeju22_21;"Cj1416c; Cj1417c; Cj1419c; Cj1420c; Cj1427c; cadF; cdtA; cdtB; cdtC; cheA; cheV; cheW; cheY; ciaB; ciaC; cysC; eptC; flaC; flaD; flaG; flgA; flgB; flgC; flgD; flgE; flgF; flgG; flgH; flgI; flgJ; flgK; flgM; flgP; flgQ; flgR; flgS; flhA; flhB; flhF; flhG; fliA; fliD; fliE; fliF; fliG; fliH; fliI; fliK; fliL; fliM; fliN; fliP; fliQ; fliR; fliS; fliW; fliY; g…
JBBFDO000000000;SAMN40466971;cjeju22_32;"Cj1416c; Cj1417c; Cj1419c; Cj1420c; Cj1427c; cadF; cdtA; cdtB; cdtC; cheA; cheV; cheW; cheY; ciaB; ciaC; cysC; eptC; flaC; flaD; flaG; flgA; flgB; flgC; flgD; flgE; flgF; flgG; flgH; flgI; flgJ; flgK; flgM; flgP; flgQ; flgR; flgS; flhA; flhB; flhF; flhG; fliA; fliD; fliE; fliF; fliG; fliH; fliI; fliK; fliL; fliM; fliN; fliP; fliQ; fliR; fliS; fliW; fliY; g…
JBBFDN000000000;SAMN40466972;cjeju22_33;"Cj1135; Cj1137c; Cj1416c; Cj1417c; Cj1419c; Cj1420c; Cj1427c; cadF; cdtA; cdtB; cdtC; cheA; cheV; cheW; cheY; ciaB; ciaC; cstIII; cysC; eptC; flaC; flaD; flaG; flgA; flgB; flgC; flgD; flgE; flgF; flgG; flgH; flgI; flgJ; flgK; flgM; flgP; flgQ; flgR; flgS; flhA; flhB; flhF; flhG; fliA; fliD; fliE; fliF; fliG; fliH; fliI; fliK; fliL; fliM; fliN; fliP; fliQ; …
JBBFDM000000000;SAMN40466973;cjeju22_4;"Cj1416c; Cj1417c; Cj1419c; Cj1420c; Cj1427c; cadF; cdtA; cdtB; cdtC; cheA; cheV; cheW; cheY; ciaB; ciaC; cysC; eptC; flaC; flaD; flaG; flgA; flgB; flgC; flgD; flgE; flgF; flgG; flgH; flgI; flgJ; flgK; flgM; flgP; flgQ; flgR; flgS; flhA; flhB; flhF; flhG; fliA; fliD; fliE; fliF; fliG; fliH; fliI; fliK; fliL; fliM; fliN; fliP; fliQ; fliR; fliS; fliW; fliY; gm…
JBBFDL000000000;SAMN40466974;cjeju22_48;"Cj1416c; Cj1417c; Cj1419c; Cj1420c; cadF; cdtA; cdtB; cdtC; cheA; cheV; cheW; cheY; ciaB; ciaC; eptC; flaC; flaG; flgA; flgB; flgC; flgD; flgE; flgF; flgG; flgH; flgI; flgJ; flgK; flgM; flgP; flgQ; flgR; flgS; flhA; flhB; flhF; flhG; fliA; fliD; fliE; fliF; fliG; fliH; fliI; fliK; fliL; fliM; fliN; fliP; fliQ; fliR; fliS; fliW; fliY; gmhB; hldD; htrB; jlpA…
JBBFDK000000000;SAMN40466975;cjeju22_49;"Cj1135; Cj1137c; Cj1138; Cj1416c; Cj1417c; Cj1419c; Cj1420c; Cj1427c; cadF; cdtA; cdtB; cdtC; cheA; cheV; cheW; cheY; ciaB; ciaC; cstIII; cysC; eptC; flaC; flaD; flaG; flgA; flgB; flgC; flgD; flgE; flgF; flgG; flgH; flgI; flgJ; flgK; flgM; flgP; flgQ; flgR; flgS; flhA; flhB; flhF; flhG; fliA; fliD; fliE; fliF; fliG; fliH; fliI; fliK; fliL; fliM; fliN; fliP…
JBBFDJ000000000;SAMN40466976;cjeju22_5;"Cj1135; Cj1136; Cj1137c; Cj1138; Cj1416c; Cj1417c; Cj1419c; Cj1420c; Cj1421c; Cj1422c; Cj1427c; Cj1432c; Cj1435c; Cj1436c; Cj1437c; Cj1438c; Cj1440c; cadF; cdtA; cdtB; cdtC; cheA; cheV; cheW; cheY; ciaB; ciaC; cstIII; cysC; eptC; fcl; flaC; flaD; flaG; flgA; flgB; flgC; flgD; flgE; flgF; flgG; flgH; flgI; flgJ; flgK; flgM; flgP; flgQ; flgR; flgS; flhA; flhB…
JBBFDI000000000;SAMN40466977;cjeju22_50;"Cj1416c; Cj1417c; Cj1419c; Cj1420c; cadF; cdtA; cdtB; cdtC; cheA; cheV; cheW; cheY; ciaB; ciaC; cysC; eptC; flaC; flaD; flaG; flgA; flgB; flgC; flgD; flgE; flgF; flgG; flgH; flgI; flgJ; flgK; flgM; flgP; flgQ; flgR; flgS; flhA; flhB; flhF; flhG; fliA; fliD; fliE; fliF; fliG; fliH; fliI; fliK; fliL; fliM; fliN; fliP; fliQ; fliR; fliS; fliW; fliY; gmhB; hldD…
JBBFDH000000000;SAMN40466978;cjeju22_51;"Cj1416c; Cj1417c; Cj1419c; Cj1420c; cadF; cdtA; cdtB; cdtC; cheA; cheV; cheW; cheY; ciaB; ciaC; cysC; eptC; flaC; flaD; flaG; flgA; flgB; flgC; flgD; flgE; flgF; flgG; flgH; flgI; flgJ; flgK; flgM; flgP; flgQ; flgR; flgS; flhA; flhB; flhF; flhG; fliA; fliD; fliE; fliF; fliG; fliH; fliI; fliK; fliL; fliM; fliN; fliP; fliQ; fliR; fliS; fliW; fliY; gmhB; hddA…
JBBFDG000000000;SAMN40466979;cjeju22_52;"Cj1135; Cj1416c; Cj1417c; Cj1419c; Cj1420c; cadF; cdtA; cdtB; cdtC; cheA; cheV; cheW; cheY; ciaB; ciaC; cstIII; cysC; eptC; flaC; flaD; flaG; flgA; flgB; flgC; flgD; flgE; flgF; flgG; flgH; flgI; flgJ; flgK; flgM; flgP; flgQ; flgR; flgS; flhA; flhB; flhF; flhG; fliA; fliD; fliE; fliF; fliG; fliH; fliI; fliK; fliL; fliM; fliN; fliP; fliQ; fliR; fliS; fliW; …
JBBFDF000000000;SAMN40466980;cjeju22_53;"Cj1416c; Cj1417c; Cj1419c; Cj1420c; cadF; cdtA; cdtB; cdtC; cheA; cheV; cheW; cheY; ciaB; ciaC; cysC; eptC; flaC; flaD; flaG; flgA; flgB; flgC; flgD; flgE; flgF; flgG; flgH; flgI; flgJ; flgK; flgM; flgP; flgQ; flgR; flgS; flhA; flhB; flhF; flhG; fliA; fliD; fliE; fliF; fliG; fliH; fliI; fliK; fliL; fliM; fliN; fliP; fliQ; fliR; fliS; fliW; fliY; gmhB; hldD…
JBBFDE000000000;SAMN40466981;cjeju22_54;"Cj1416c; Cj1417c; Cj1419c; Cj1420c; Cj1421c; Cj1422c; Cj1426c; Cj1427c; Cj1432c; Cj1434c; Cj1435c; Cj1436c; Cj1437c; Cj1438c; Cj1440c; cadF; cdtA; cdtB; cdtC; cheA; cheV; cheW; cheY; ciaB; ciaC; cysC; eptC; fcl; flaC; flaD; flaG; flgA; flgB; flgC; flgD; flgE; flgF; flgG; flgH; flgI; flgJ; flgK; flgM; flgP; flgQ; flgR; flgS; flhA; flhB; flhF; flhG; fliA; fl…
JBBFDD000000000;SAMN40466982;cjeju22_56;"Cj1416c; Cj1417c; Cj1419c; Cj1420c; cadF; cdtA; cdtB; cdtC; cheA; cheV; cheW; cheY; ciaB; ciaC; cysC; eptC; flaC; flaD; flaG; flgA; flgB; flgC; flgD; flgE; flgF; flgG; flgH; flgI; flgJ; flgK; flgM; flgP; flgQ; flgR; flgS; flhA; flhB; flhF; flhG; fliA; fliD; fliE; fliF; fliG; fliH; fliI; fliK; fliL; fliM; fliN; fliP; fliQ; fliR; fliS; fliW; fliY; gmhB; hddA…
JBBFDC000000000;SAMN40466983;cjeju22_57;"cadF; cdtA; cdtB; cdtC; cheA; cheV; cheW; cheY; ciaB; ciaC; eptC; flaC; flaD; flaG; flgA; flgB; flgC; flgD; flgE; flgF; flgG; flgH; flgI; flgJ; flgK; flgM; flgP; flgQ; flgR; flgS; flhA; flhB; flhF; flhG; fliA; fliD; fliE; fliF; fliG; fliH; fliI; fliK; fliL; fliM; fliN; fliP; fliQ; fliR; fliS; fliW; fliY; gmhB; hldD; htrB; jlpA; kpsC; kpsD; kpsE; kpsF; kpsS…
JBBFDB000000000;SAMN40466984;cjeju22_58;"Cj1416c; Cj1417c; Cj1419c; Cj1420c; cadF; cdtA; cdtB; cdtC; cheA; cheV; cheW; cheY; ciaB; ciaC; cysC; eptC; flaC; flaD; flaG; flgA; flgB; flgC; flgD; flgE; flgF; flgG; flgH; flgI; flgJ; flgK; flgM; flgP; flgQ; flgR; flgS; flhA; flhB; flhF; flhG; fliA; fliD; fliE; fliF; fliG; fliH; fliI; fliK; fliL; fliM; fliN; fliP; fliQ; fliR; fliS; fliW; fliY; gmhB; hddA…
JBBFDA000000000;SAMN40466985;cjeju22_59;"cadF; cdtA; cdtB; cdtC; cheA; cheV; cheW; cheY; ciaB; ciaC; eptC; flaC; flaD; flaG; flgA; flgB; flgC; flgD; flgE; flgF; flgG; flgH; flgI; flgJ; flgK; flgM; flgP; flgQ; flgR; flgS; flhA; flhB; flhF; flhG; fliA; fliD; fliE; fliF; fliG; fliH; fliI; fliK; fliL; fliM; fliN; fliP; fliQ; fliR; fliS; fliW; fliY; gmhB; hldD; htrB; jlpA; kpsC; kpsD; kpsE; kpsS; motA…
JBBFCZ000000000;SAMN40466986;cjeju22_60;"Cj1135; Cj1136; Cj1137c; Cj1138; Cj1416c; Cj1417c; Cj1419c; Cj1420c; cadF; cdtA; cdtB; cdtC; cheA; cheV; cheW; cheY; ciaB; ciaC; cstIII; cysC; eptC; flaC; flaD; flaG; flgA; flgB; flgC; flgD; flgE; flgF; flgG; flgH; flgI; flgJ; flgK; flgM; flgP; flgQ; flgR; flgS; flhA; flhB; flhF; flhG; fliA; fliD; fliE; fliF; fliG; fliH; fliI; fliK; fliL; fliM; fliN; fliP;…
JBBFCY000000000;SAMN40466987;cjeju22_61;"Cj1416c; Cj1417c; Cj1419c; Cj1420c; cadF; cdtA; cdtB; cdtC; cheA; cheV; cheW; cheY; ciaB; ciaC; cysC; eptC; flaC; flaD; flaG; flgA; flgB; flgC; flgD; flgE; flgF; flgG; flgH; flgI; flgJ; flgK; flgM; flgP; flgQ; flgR; flgS; flhA; flhB; flhF; flhG; fliA; fliD; fliE; fliF; fliG; fliH; fliI; fliK; fliL; fliM; fliN; fliP; fliQ; fliR; fliS; fliW; fliY; gmhB; hddA…
JBBFCX000000000;SAMN40466988;cjeju22_62;"Cj1416c; Cj1417c; Cj1419c; Cj1420c; cadF; cdtA; cdtB; cdtC; cheA; cheV; cheW; cheY; ciaB; ciaC; cysC; eptC; flaC; flaD; flaG; flgA; flgB; flgC; flgD; flgE; flgF; flgG; flgH; flgI; flgJ; flgK; flgM; flgP; flgQ; flgR; flgS; flhA; flhB; flhF; flhG; fliA; fliD; fliE; fliF; fliG; fliH; fliI; fliK; fliL; fliM; fliN; fliP; fliQ; fliR; fliS; fliW; fliY; gmhB; hldD…
JBBFCW000000000;SAMN40466989;cjeju22_8;"Cj1135; Cj1137c; Cj1138; Cj1416c; Cj1417c; Cj1419c; Cj1420c; cadF; cdtA; cdtB; cdtC; cheA; cheV; cheW; cheY; ciaB; ciaC; cstIII; cysC; eptC; flaC; flaD; flaG; flgA; flgB; flgC; flgD; flgE; flgF; flgG; flgH; flgI; flgJ; flgK; flgM; flgP; flgQ; flgR; flgS; flhA; flhB; flhF; flhG; fliA; fliD; fliE; fliF; fliG; fliH; fliI; fliK; fliL; fliM; fliN; fliP; fliQ; fl…
JBBFCV000000000;SAMN40466990;cjeju22_9;"Cj1416c; Cj1417c; Cj1419c; Cj1420c; Cj1427c; cadF; cdtA; cdtB; cdtC; cheA; cheV; cheW; cheY; ciaB; ciaC; cysC; eptC; flaC; flaD; flaG; flgA; flgB; flgC; flgD; flgE; flgF; flgG; flgH; flgI; flgJ; flgK; flgM; flgP; flgQ; flgR; flgS; flhA; flhB; flhF; flhG; fliA; fliD; fliE; fliF; fliG; fliH; fliI; fliK; fliL; fliM; fliN; fliP; fliQ; fliR; fliS; fliW; fliY; gm…
JBBFCU000000000;SAMN40466991;cjeju22_91;"Cj1416c; Cj1417c; Cj1419c; Cj1420c; Cj1427c; cadF; cdtA; cdtB; cdtC; cheA; cheV; cheW; cheY; ciaB; ciaC; cysC; eptC; flaC; flaD; flaG; flgA; flgB; flgC; flgD; flgE; flgF; flgG; flgH; flgI; flgJ; flgK; flgM; flgP; flgQ; flgR; flgS; flhA; flhB; flhF; flhG; fliA; fliD; fliE; fliF; fliG; fliH; fliI; fliK; fliL; fliM; fliN; fliP; fliQ; fliR; fliS; fliW; fliY; g…
JBBFCT000000000;SAMN40466992;cjeju22_92;"Cj1416c; Cj1417c; Cj1419c; Cj1420c; cadF; cdtA; cdtB; cdtC; cheA; cheV; cheW; cheY; ciaB; ciaC; cysC; eptC; flaC; flaD; flaG; flgA; flgB; flgC; flgD; flgE; flgF; flgG; flgH; flgI; flgJ; flgK; flgM; flgP; flgQ; flgR; flgS; flhA; flhB; flhF; flhG; fliA; fliD; fliE; fliF; fliG; fliH; fliI; fliK; fliL; fliM; fliN; fliP; fliQ; fliR; fliS; fliW; fliY; gmhB; hddA…
JBBFCS000000000;SAMN40466993;cjeju22_93;"Cj1416c; Cj1417c; Cj1419c; Cj1420c; cadF; cdtA; cdtB; cdtC; cheA; cheV; cheW; cheY; ciaB; ciaC; cysC; flaC; flaD; flaG; flgA; flgB; flgC; flgE; flgF; flgG; flgH; flgI; flgJ; flgK; flgM; flgP; flgQ; flgR; flgS; flhA; flhB; flhF; flhG; fliA; fliD; fliE; fliF; fliG; fliH; fliI; fliL; fliM; fliN; fliP; fliQ; fliR; fliS; fliW; gmhA; gmhB; hldD; hldE; htrB; jlpA…
JBBFCR000000000;SAMN40466994;cjeju22_98;"cadF; cdtA; cdtB; cdtC; cheA; cheV; cheW; cheY; ciaB; ciaC; eptC; flaC; flaD; flaG; flgA; flgB; flgC; flgD; flgE; flgF; flgG; flgH; flgI; flgJ; flgK; flgM; flgP; flgQ; flgR; flgS; flhA; flhB; flhF; flhG; fliA; fliD; fliE; fliF; fliG; fliH; fliI; fliK; fliL; fliM; fliN; fliP; fliQ; fliR; fliS; fliW; fliY; gmhB; hldD; htrB; jlpA; kpsD; kpsE; kpsS; motB; pebA…
JBBFCQ000000000;SAMN40466995;cjeju22_99;"Cj1416c; Cj1417c; Cj1419c; Cj1420c; cadF; cdtA; cdtB; cdtC; cheA; cheV; cheW; cheY; ciaB; ciaC; cysC; eptC; flaC; flaD; flaG; flgA; flgB; flgC; flgD; flgE; flgF; flgG; flgH; flgI; flgJ; flgK; flgM; flgP; flgQ; flgR; flgS; flhA; flhB; flhF; flhG; fliA; fliD; fliE; fliF; fliG; fliH; fliI; fliK; fliL; fliM; fliN; fliP; fliQ; fliR; fliS; fliW; fliY; gmhB; hddA…
JBBFCP000000000;SAMN40466996;cjeju23_101;"Cj1416c; Cj1417c; Cj1419c; Cj1420c; cadF; cdtA; cdtB; cdtC; cheA; cheV; cheW; cheY; ciaB; ciaC; cysC; eptC; flaC; flaD; flaG; flgA; flgB; flgC; flgD; flgE; flgF; flgG; flgH; flgI; flgJ; flgK; flgM; flgP; flgQ; flgR; flgS; flhA; flhB; flhF; flhG; fliA; fliD; fliE; fliF; fliG; fliH; fliI; fliK; fliL; fliM; fliN; fliP; fliQ; fliR; fliS; fliW; fliY; gmhB; hdd…
JBBFCO000000000;SAMN40466997;cjeju23_102;"Cj1135; Cj1136; Cj1137c; Cj1138; Cj1416c; Cj1417c; Cj1419c; Cj1420c; cadF; cdtA; cdtB; cdtC; cheA; cheV; cheW; cheY; ciaB; ciaC; cstIII; cysC; eptC; flaC; flaD; flaG; flgA; flgB; flgC; flgD; flgE; flgF; flgG; flgH; flgI; flgJ; flgK; flgM; flgP; flgQ; flgR; flgS; flhA; flhB; flhF; flhG; fliA; fliD; fliE; fliF; fliG; fliH; fliI; fliK; fliL; fliM; fliN; fliP…
JBBFCN000000000;SAMN40466998;cjeju23_103;"Cj1416c; Cj1417c; Cj1419c; Cj1420c; Cj1427c; cadF; cdtA; cdtB; cdtC; cheA; cheV; cheW; cheY; ciaB; ciaC; cysC; eptC; flaA; flaB; flaC; flaD; flaG; flgA; flgB; flgC; flgD; flgE; flgF; flgG; flgH; flgI; flgJ; flgK; flgM; flgP; flgQ; flgR; flgS; flhA; flhB; flhF; flhG; fliA; fliD; fliE; fliF; fliG; fliH; fliI; fliK; fliL; fliM; fliN; fliP; fliQ; fliR; fliS; …
JBBFCM000000000;SAMN40466999;cjeju23_104;"Cj1416c; Cj1417c; Cj1419c; Cj1420c; Cj1427c; cadF; cdtA; cdtB; cdtC; cheA; cheV; cheW; cheY; ciaB; ciaC; cysC; eptC; flaA; flaB; flaC; flaD; flaG; flgA; flgB; flgC; flgD; flgE; flgF; flgG; flgH; flgI; flgJ; flgK; flgM; flgP; flgQ; flgR; flgS; flhA; flhB; flhF; flhG; fliA; fliD; fliE; fliF; fliG; fliH; fliI; fliK; fliL; fliM; fliN; fliP; fliQ; fliR; fliS; …
JBBFCL000000000;SAMN40467000;cjeju23_105;"Cj1416c; Cj1417c; Cj1419c; Cj1420c; cadF; cdtA; cdtB; cdtC; cheA; cheV; cheW; cheY; ciaB; ciaC; cysC; eptC; flaC; flaD; flaG; flgA; flgB; flgC; flgD; flgE; flgF; flgG; flgH; flgI; flgJ; flgK; flgM; flgP; flgQ; flgR; flgS; flhA; flhB; flhF; flhG; fliA; fliD; fliE; fliF; fliG; fliH; fliI; fliK; fliL; fliM; fliN; fliP; fliQ; fliR; fliS; fliW; fliY; gmhB; hld…
JBBFCK000000000;SAMN40467001;cjeju23_107;"Cj1416c; Cj1417c; Cj1419c; Cj1420c; Cj1427c; cadF; cdtA; cdtB; cdtC; cheA; cheV; cheW; cheY; ciaB; ciaC; cysC; eptC; flaA; flaB; flaC; flaD; flaG; flgA; flgB; flgC; flgD; flgE; flgF; flgG; flgH; flgI; flgJ; flgK; flgM; flgP; flgQ; flgR; flgS; flhA; flhB; flhF; flhG; fliA; fliD; fliE; fliF; fliG; fliH; fliI; fliK; fliL; fliM; fliN; fliP; fliQ; fliR; fliS; …
JBBFCJ000000000;SAMN40467002;cjeju23_108;"Cj1416c; Cj1417c; Cj1419c; Cj1420c; cadF; cdtA; cdtB; cdtC; cheA; cheV; cheW; cheY; ciaB; ciaC; cysC; eptC; flaC; flaD; flaG; flgA; flgB; flgC; flgD; flgE; flgF; flgG; flgH; flgI; flgJ; flgK; flgM; flgP; flgQ; flgR; flgS; flhA; flhB; flhF; flhG; fliA; fliD; fliE; fliF; fliG; fliH; fliI; fliK; fliL; fliM; fliN; fliP; fliQ; fliR; fliS; fliW; fliY; gmhB; hdd…
JBBFCI000000000;SAMN40467003;cjeju23_60;"Cj1416c; Cj1417c; Cj1419c; Cj1420c; cadF; cdtA; cdtB; cdtC; cheA; cheV; cheW; cheY; ciaB; ciaC; cysC; eptC; flaC; flaD; flaG; flgA; flgB; flgC; flgD; flgE; flgF; flgG; flgH; flgI; flgJ; flgK; flgM; flgP; flgQ; flgR; flgS; flhA; flhB; flhF; flhG; fliA; fliD; fliE; fliF; fliG; fliH; fliI; fliK; fliL; fliM; fliN; fliP; fliQ; fliR; fliS; fliW; fliY; gmhB; hldD…
JBBFCH000000000;SAMN40467004;cjeju23_63;"Cj1416c; Cj1417c; Cj1419c; Cj1420c; cadF; cdtA; cdtB; cdtC; cheA; cheV; cheW; cheY; ciaB; ciaC; cysC; eptC; flaA; flaB; flaC; flaD; flaG; flgA; flgB; flgC; flgD; flgE; flgF; flgG; flgH; flgI; flgJ; flgK; flgM; flgP; flgQ; flgR; flgS; flhA; flhB; flhF; flhG; fliA; fliD; fliE; fliF; fliG; fliH; fliI; fliK; fliL; fliM; fliN; fliP; fliQ; fliR; fliS; fliW; fliY…
JBBFCG000000000;SAMN40467005;cjeju23_65;"Cj1416c; Cj1417c; Cj1419c; Cj1420c; cadF; cdtA; cdtB; cdtC; cheA; cheV; cheW; cheY; ciaB; ciaC; cysC; eptC; flaC; flaD; flaG; flgA; flgB; flgC; flgD; flgE; flgF; flgG; flgH; flgI; flgJ; flgK; flgM; flgP; flgQ; flgR; flgS; flhA; flhB; flhF; flhG; fliA; fliD; fliE; fliF; fliG; fliH; fliI; fliK; fliL; fliM; fliN; fliP; fliQ; fliR; fliS; fliW; fliY; gmhB; hldD…
JBBFCF000000000;SAMN40467006;cjeju23_67;"Cj1416c; Cj1417c; Cj1419c; Cj1420c; cadF; cdtA; cdtB; cdtC; cheA; cheV; cheW; cheY; ciaB; ciaC; cysC; eptC; flaC; flaD; flaG; flgA; flgB; flgC; flgD; flgE; flgF; flgG; flgH; flgI; flgJ; flgK; flgM; flgP; flgQ; flgR; flgS; flhA; flhB; flhF; flhG; fliA; fliD; fliE; fliF; fliG; fliH; fliI; fliK; fliL; fliM; fliN; fliP; fliQ; fliR; fliS; fliW; fliY; gmhB; hldD…
JBBFCE000000000;SAMN40467007;cjeju23_68;"Cj1416c; Cj1417c; Cj1419c; Cj1420c; cadF; cdtA; cdtB; cdtC; cheA; cheV; cheW; cheY; ciaB; ciaC; cysC; eptC; flaC; flaD; flaG; flgA; flgB; flgC; flgD; flgE; flgF; flgG; flgH; flgI; flgJ; flgK; flgM; flgP; flgQ; flgR; flgS; flhA; flhB; flhF; flhG; fliA; fliD; fliE; fliF; fliG; fliH; fliI; fliK; fliL; fliM; fliN; fliP; fliQ; fliR; fliS; fliW; fliY; gmhB; hldD…
JBBFCD000000000;SAMN40467008;cjeju23_83;"cadF; cdtA; cdtB; cdtC; cheA; cheV; cheW; cheY; ciaB; ciaC; eptC; flaC; flaD; flaG; flgA; flgB; flgC; flgD; flgE; flgF; flgG; flgH; flgI; flgJ; flgK; flgM; flgP; flgQ; flgR; flgS; flhA; flhB; flhF; flhG; fliA; fliD; fliE; fliF; fliG; fliH; fliI; fliK; fliL; fliM; fliN; fliP; fliQ; fliR; fliS; fliW; fliY; gmhB; hldD; htrB; jlpA; kpsD; kpsE; kpsS; motA; motB…
JBBFCC000000000;SAMN40467009;cjeju23_84;"cadF; cdtA; cdtB; cdtC; cheA; cheV; cheW; cheY; ciaB; ciaC; eptC; flaC; flaD; flaG; flgA; flgB; flgC; flgD; flgE; flgF; flgG; flgH; flgI; flgJ; flgK; flgM; flgP; flgQ; flgR; flgS; flhA; flhB; flhF; flhG; fliA; fliD; fliE; fliF; fliG; fliH; fliI; fliK; fliL; fliM; fliN; fliP; fliQ; fliR; fliS; fliW; fliY; gmhB; hldD; htrB; jlpA; kpsD; kpsE; kpsS; motA; motB…
JBBFCB000000000;SAMN40467010;cjeju23_89;"Cj1135; Cj1136; Cj1137c; Cj1138; Cj1416c; Cj1417c; Cj1419c; Cj1420c; cadF; cdtA; cdtB; cdtC; cheA; cheV; cheW; cheY; ciaB; ciaC; cstIII; cysC; eptC; flaA; flaB; flaC; flaD; flaG; flgA; flgB; flgC; flgD; flgE; flgF; flgG; flgH; flgI; flgJ; flgK; flgM; flgP; flgQ; flgR; flgS; flhA; flhB; flhF; flhG; fliA; fliD; fliE; fliF; fliG; fliH; fliI; fliK; fliL; fliM;…
JBBFCA000000000;SAMN40467011;cjeju23_91;"Cj1135; Cj1136; Cj1137c; Cj1138; Cj1416c; Cj1417c; Cj1419c; Cj1420c; cadF; cdtA; cdtB; cdtC; cheA; cheV; cheW; cheY; ciaB; ciaC; cstIII; cysC; eptC; flaC; flaD; flaG; flgA; flgB; flgC; flgD; flgE; flgF; flgG; flgH; flgI; flgJ; flgK; flgM; flgP; flgQ; flgR; flgS; flhA; flhB; flhF; flhG; fliA; fliD; fliE; fliF; fliG; fliH; fliI; fliK; fliL; fliM; fliN; fliP;…
JBBFBZ000000000;SAMN40467012;cjeju23_92;"Cj1416c; Cj1417c; Cj1419c; cadF; cdtA; cdtB; cdtC; cheA; cheV; cheW; cheY; ciaB; ciaC; cysC; eptC; flaA; flaB; flaC; flaD; flaG; flgA; flgB; flgC; flgD; flgE; flgF; flgG; flgH; flgI; flgJ; flgK; flgM; flgP; flgQ; flgR; flgS; flhA; flhB; flhF; flhG; fliA; fliD; fliE; fliF; fliG; fliH; fliI; fliK; fliL; fliM; fliN; fliP; fliQ; fliR; fliS; fliW; fliY; gmhB; h…
JBBFBY000000000;SAMN40467013;cjeju23_93;"Cj1416c; Cj1417c; Cj1419c; Cj1420c; Cj1427c; cadF; cdtA; cdtB; cdtC; cheA; cheV; cheW; cheY; ciaB; ciaC; cysC; eptC; flaA; flaB; flaC; flaD; flaG; flgA; flgB; flgC; flgD; flgE; flgF; flgG; flgH; flgI; flgJ; flgK; flgM; flgP; flgQ; flgR; flgS; flhA; flhB; flhF; flhG; fliA; fliD; fliE; fliF; fliG; fliH; fliI; fliK; fliL; fliM; fliN; fliP; fliQ; fliR; fliS; f…
JBBFBX000000000;SAMN40467014;cjeju23_94;"Cj1416c; Cj1417c; Cj1419c; Cj1420c; Cj1421c; Cj1422c; Cj1426c; Cj1427c; Cj1432c; Cj1434c; Cj1435c; Cj1436c; Cj1437c; Cj1438c; Cj1440c; cadF; cdtA; cdtB; cdtC; cheA; cheV; cheW; cheY; ciaB; ciaC; cysC; eptC; fcl; flaA; flaB; flaC; flaD; flaG; flgA; flgB; flgC; flgD; flgE; flgF; flgG; flgH; flgI; flgJ; flgK; flgM; flgP; flgQ; flgR; flgS; flhA; flhB; flhF; fl…
JBBFBW000000000;SAMN40467015;cjeju23_95;"cadF; cdtA; cdtB; cdtC; cheA; cheV; cheW; cheY; ciaB; ciaC; eptC; flaC; flaD; flaG; flgA; flgB; flgC; flgD; flgE; flgF; flgG; flgH; flgI; flgJ; flgK; flgM; flgP; flgQ; flgR; flgS; flhA; flhB; flhF; flhG; fliA; fliD; fliE; fliF; fliG; fliH; fliI; fliK; fliL; fliM; fliN; fliP; fliQ; fliR; fliS; fliW; fliY; gmhB; hldD; htrB; jlpA; kpsC; kpsD; kpsE; kpsS; motA…
JBBFBV000000000;SAMN40467016;cjeju24_1;"Cj1135; Cj1136; Cj1137c; Cj1138; Cj1416c; Cj1417c; Cj1419c; Cj1420c; cadF; cdtA; cdtB; cdtC; cheA; cheV; cheW; cheY; ciaB; ciaC; cstIII; cysC; eptC; flaC; flaD; flaG; flgA; flgB; flgC; flgD; flgE; flgF; flgG; flgH; flgI; flgJ; flgK; flgM; flgP; flgQ; flgR; flgS; flhA; flhB; flhF; flhG; fliA; fliD; fliE; fliF; fliG; fliH; fliI; fliK; fliL; fliM; fliN; fliP; …
JBBFBU000000000;SAMN40467017;cjeju24_10;"Cj1416c; Cj1417c; Cj1419c; Cj1420c; cadF; cdtA; cdtB; cdtC; cheA; cheV; cheW; cheY; ciaB; ciaC; cysC; eptC; flaC; flaD; flaG; flgA; flgB; flgC; flgD; flgE; flgF; flgG; flgH; flgI; flgJ; flgK; flgM; flgP; flgQ; flgR; flgS; flhA; flhB; flhF; flhG; fliA; fliD; fliE; fliF; fliG; fliH; fliI; fliK; fliL; fliM; fliN; fliP; fliQ; fliR; fliS; fliW; fliY; gmhB; hldD…
JBBFBT000000000;SAMN40467018;cjeju24_3;"Cj1416c; Cj1417c; Cj1419c; Cj1427c; cadF; cdtA; cdtB; cdtC; cheA; cheV; cheW; cheY; ciaB; ciaC; cysC; eptC; flaC; flaD; flaG; flgA; flgB; flgC; flgD; flgE; flgF; flgG; flgH; flgI; flgJ; flgK; flgM; flgP; flgQ; flgR; flgS; flhA; flhB; flhF; flhG; fliA; fliD; fliE; fliF; fliG; fliH; fliI; fliK; fliL; fliM; fliN; fliP; fliQ; fliR; fliS; fliW; fliY; gmhA; gmhB;…
JBBFBS000000000;SAMN40467019;cjeju24_5;"Cj1416c; Cj1417c; Cj1419c; Cj1420c; cadF; cdtA; cdtB; cdtC; cheA; cheV; cheW; cheY; ciaB; ciaC; cysC; eptC; flaC; flaD; flaG; flgA; flgB; flgC; flgD; flgE; flgF; flgG; flgH; flgI; flgJ; flgK; flgM; flgP; flgQ; flgR; flgS; flhA; flhB; flhF; flhG; fliA; fliD; fliE; fliF; fliG; fliH; fliI; fliK; fliL; fliM; fliN; fliP; fliQ; fliR; fliS; fliW; fliY; gmhB; hddA;…
JBBFBR000000000;SAMN40467020;cjeju24_6;"Cj1416c; Cj1417c; Cj1419c; Cj1420c; cadF; cdtA; cdtB; cdtC; cheA; cheV; cheW; cheY; ciaB; ciaC; eptC; flaC; flaG; flgA; flgB; flgC; flgD; flgE; flgF; flgG; flgH; flgI; flgJ; flgK; flgM; flgP; flgQ; flgR; flgS; flhA; flhB; flhF; flhG; fliA; fliD; fliE; fliF; fliG; fliH; fliI; fliK; fliL; fliM; fliN; fliP; fliQ; fliR; fliS; fliW; fliY; gmhB; hldD; htrB; jlpA;…
JBBFBQ000000000;SAMN40467021;cjeju24_8;"Cj1416c; Cj1417c; Cj1419c; Cj1420c; cadF; cdtA; cdtB; cdtC; cheA; cheV; cheW; cheY; ciaB; ciaC; cysC; eptC; flaC; flaD; flaG; flgA; flgB; flgC; flgD; flgE; flgF; flgG; flgH; flgI; flgJ; flgK; flgM; flgP; flgQ; flgR; flgS; flhA; flhB; flhF; flhG; fliA; fliD; fliE; fliF; fliG; fliH; fliI; fliK; fliL; fliM; fliN; fliP; fliQ; fliR; fliS; fliW; fliY; gmhB; hddA;…
JBBFBP000000000;SAMN40467022;cjeju24_9;"cadF; cdtA; cdtB; cdtC; cheA; cheV; cheW; cheY; ciaB; ciaC; eptC; flaC; flaD; flaG; flgA; flgB; flgC; flgD; flgE; flgF; flgG; flgH; flgI; flgJ; flgK; flgM; flgP; flgQ; flgR; flgS; flhA; flhB; flhF; flhG; fliA; fliD; fliE; fliF; fliG; fliH; fliI; fliK; fliL; fliM; fliN; fliP; fliQ; fliR; fliS; fliW; fliY; gmhB; hldD; htrB; jlpA; kpsC; kpsD; kpsE; kpsS; motA;…
